# Supplementary material for: The Associations of Erythrocyte Fatty Acids with Whole Blood Mineral Elements in Children
Source: Nutrients. 2022 Jan 30;14(3):618. doi: 10.3390/nu14030618 (PMC8838319; doi:10.3390/nu14030618)
Supplement: Supplementary file 1 [file nutrients-14-00618-s001.zip]

Archive with 1 entries (1 files):
- nutrients-1565937-supplementary.pdf
